# Supplementary material for: Agro-Industrial Waste from Pistacia vera: Chemical Profile and Bioactive Properties
Source: Plants (Basel). 2025 May 9;14(10):1420. doi: 10.3390/plants14101420 (PMC12115079; doi:10.3390/plants14101420)
Supplement: Supplementary file 1 [file plants-14-01420-s001.zip]

Archive with 1 entries (1 files):
- plants-3598577-supplementary.pdf
